# Supplementary material for: Novel Directed Enzyme Prodrug Therapy for Cancer Treatment Based on 2′-Deoxyribosyltransferase-Conjugated Magnetic Nanoparticles
Source: Biomolecules. 2024 Jul 24;14(8):894. doi: 10.3390/biom14080894 (PMC11352528; doi:10.3390/biom14080894)
Supplement: Supplementary file 1 [file biomolecules-14-00894-s001.zip]

Archive with 1 entries (1 files):
- biomolecules-3063442-supplementary.pdf
